# Supplementary material for: Quantitative susceptibility mapping in pediatric neuroimaging: a systematic review of applications and advancements
Source: Pediatr Radiol. 2026 Mar 9;56(6):1268–84. doi: 10.1007/s00247-026-06565-7 (PMC13212618; doi:10.1007/s00247-026-06565-7)
Supplement: Supplementary file 1 — (XLSX 9.21 KB) [file 247_2026_6565_MOESM1_ESM.xlsx]

## Sheet: Sheet 1
	Risk of Bias				Applicability Concerns
Study	Patient Selection	Index Test	Reference Standard	Flow and Timing	Patient Selection	Index Test	Reference Standard
Chen 2022	Some concerns	Low	Some concerns	Some concerns	Some concerns	Low	Some concerns
Ciraci 2017	Low	Low	Some concerns	Some concerns	Some concerns	Low	Some concerns
Du 2023	Some concerns	Low	Some concerns	Some concerns	Some concerns	Low	Some concerns
Jang 2024	Low	Low	Some concerns	Low	Low	Low	Some concerns
Kimura 2020	Low	Low	Low	Some concerns	Low	Low	Some concerns
Koo 2024	Some concerns	Low	Some concerns	Some concerns	Some concerns	Low	Some concerns
Nakhid 2022(a)	Some concerns	Low	High	High	Some concerns	Low	High
Nakhid 2022(b)	Some concerns	Low	High	High	Some concerns	Low	High
Ning 2018	Low	Low	Low	Some concerns	Low	Low	Some concerns
Otani 2023	Low	Low	Low	Some concerns	Low	Low	Some concerns
Raab 2021	Low	Low	Low	Some concerns	Low	Low	Some concerns
Sader 2022	Some concerns	Low	Low	Some concerns	Some concerns	Low	Some concerns
Schulze 2024	Some concerns	Low	Some concerns	Some concerns	Some concerns	Low	Some concerns
Tang 2021	Some concerns	Low	Some concerns	Some concerns	Some concerns	Low	Some concerns
Tang 2022(a)	Some concerns	Low	Some concerns	Some concerns	Some concerns	Low	Some concerns
Tang 2022(b)	Some concerns	Low	Some concerns	Some concerns	Some concerns	Low	Some concerns
Tortora 2018	Low	Low	Low	Low	Some concerns	Low	Low
Uchida 2023	Low	Low	Low	Some concerns	Low	Low	Some concerns
Xu 2024	Low	Low	Low	Some concerns	Some concerns	Low	Some concerns
Zhang 2021	Some concerns	Low	Low	Some concerns	Some concerns	Low	Some concerns
